# Supplementary material for: Effectiveness of Mindfulness-Based Interventions with Respect to Psychological and Biomedical Outcomes in Young People with Type 1 Diabetes: A Systematic Review
Source: Healthcare (Basel). 2024 Sep 19;12(18):1876. doi: 10.3390/healthcare12181876 (PMC11430895; doi:10.3390/healthcare12181876)
Supplement: Supplementary file 1 [file healthcare-12-01876-s001.zip]

Archive with 2 entries (2 files):
- Table S1 PRISMA 2020 checklist.pdf
- Table S2 Search Strategies.pdf
